# Supplementary material for: Boolean modeling of breast cancer signaling pathways uncovers mechanisms of drug synergy
Source: PLoS One. 2024 Feb 23;19(2):e0298788. doi: 10.1371/journal.pone.0298788 (PMC10889607; doi:10.1371/journal.pone.0298788)
Supplement: S1 File — (XLSX) [file pone.0298788.s001.xlsx]

## Sheet: List of nodes
HGNC gene name	Model name	Type
AKT3	AKT_i	ONCO
AKT2	AKT_i	ONCO
AKT1	AKT_i	ONCO
APC	APC	TMR
AXIN1	AXIN1	TMR
BAD	BAD	TMR
BAK1	BAK1	TMR
BAX	BAX	TMR
BCL2	BCL2	ONCO
BCL2L1	BCLXL	ONCO
BCL2L11	BIM	TMR
CASP3	CASP3	TMR
CASP9	CASP9	TMR
CTNNB1	CTNNB1	ONCO
CDK4	CYCLIN_D_c	ONCO
CCND1	CYCLIN_D_c	ONCO
CYCS	CYCS	TMR
DC	DC	TMR
DLL1	DLL_i	ONCO
DLL3	DLL_i	ONCO
DLL4	DLL_i	ONCO
DVL1	DVL1	ONCO
E2F1	E2F1	ONCO
EGF	EGF	ONCO
EGFR	EGFR	ONCO
EIF4E	EIF4E	ONCO
MAPK3	ERK_i	ONCO
MAPK1	ERK_i	ONCO
ES	ES	ONCO
ESR1	ESR1	ONCO
FOXO3	FOXO3	TMR
FZD3	FZD3	ONCO
GRB2	GRB2	ONCO
GSK3B	GSK3B	TMR
ERBB2	HER2	ONCO
ERBB3	HER3	ONCO
HES1	HES1	ONCO
HEY1	HEY1	ONCO
HRAS	HRAS	ONCO
IL6	IL6	ONCO
IL6R	IL6R	ONCO
EIF4EBP1	IVEBP1	TMR
JAK2	JAK2	ONCO
JUN	JUN	ONCO
KMT2D	KMT2D	ONCO
MCL1	MCL1	ONCO
MDM2	MDM2	ONCO
MAP2K1	MEK_i	ONCO
MAP2K2	MEK_i	ONCO
MLST8	MTORC1_c	ONCO
MTOR	MTORC1_c	ONCO
RPTOR	MTORC1_c	ONCO
AKT1S1	MTORC1_c	ONCO
DEPTOR	MTORC1_c	ONCO
DEPTOR	MTORC2_c	ONCO
PRR5	MTORC2_c	ONCO
EEF1A1	MTORC2_c	ONCO
RICTOR	MTORC2_c	ONCO
MTOR	MTORC2_c	ONCO
MLST8	MTORC2_c	ONCO
MAPKAP1	MTORC2_c	ONCO
MYC	MYC	ONCO
MYOD1	MYOD1	TMR
MYOG	MYOG	TMR
NCID	NCID	ONCO
NFKB1	NFKB1	ONCO
NOTCH1	NOTCH1	ONCO
NRG1	NRG1	ONCO
TP53	P53	TMR
PAK1	PAK1	ONCO
PAK2	PAK2	ONCO
PAX7	PAX7	ONCO
PDPK1	PDPK1	ONCO
PG	PG	ONCO
PGR	PGR	ONCO
PIK3CA	PI3K_c	ONCO
PIK3R1	PI3K_c	ONCO
PIP3	PIP3	ONCO
RB1	PRB	TMR
RAF1	RAF1	ONCO
NRAS	RAS_i	ONCO
KRAS	RAS_i	ONCO
RELA	RELA	ONCO
RHEB	RHEB	ONCO
SOS1	SOS1	ONCO
STAT3	STAT3	ONCO
STAT1	STAT1	ONCO
TCF4	TCF4	ONCO
TSC2	TSC2	TMR
WNT1	WNT1	ONCO
IGF1	IGF1	ONCO
IGF1R	IGF1R	ONCO
RPS6KB1	S6K1	ONCO
CREB1	CREB1	ONCO
PTEN	PTEN	TMR
TWIST1	TWIST1	ONCO
NF1	NF1	TMR
NEDD4L	NEDD4L	TMR
NF2	NF2	TMR
LATS1	LATS1	TMR
YAP1	YAP1	ONCO
TEAD1	TEAD1	ONCO
GATA3	GATA3	TMR
PPARG	PPARG	ONCO
INS	INS	ONCO
INSR	INSR	ONCO
GRB7	GRB7	ONCO
MAPK8	MAPK8	ONCO
IRS1	IRS1	ONCO
STAT5A	STAT5	ONCO
CXCL8	IL8	ONCO
CDKN1A	P21	TMR
SGK1	SGK1	ONCO
HSP90AA1	HSP90AA1	ONCO
NOS3	NOS3	ONCO
PRKAA2	PRKAA2	TMR
STK11	STK11	TMR
IL1B	IL1B	ONCO
SRC	SRC	ONCO
LCK	LCK	ONCO
CDKN2A	CDKN2A	TMR
ABL1	ABL1	ONCO
ABL2	ABL2	ONCO
CASP8	CASP8	TMR
KRT14	KRT14	ONCO
FADD	FADD	TMR
TRADD	TRADD	TMR
FAS	FAS	TMR
FASLG	FASLG	TMR
PRKACA	PRKACA	ONCO
CEBPB	CEBPB	ONCO
RND1	RND1	ONCO
RAC1	RAC1	ONCO
BID	BID	TMR
PIM1	PIM	ONCO
FOXO1	FOXO1	TMR

## Sheet: Generic model
Node	Logical rule	source
ABL1	(SRC or GRB2)	Signor&Signalink
ABL2	ABL1	Signor&Signalink
AKT_i	(((MTORC2_c and PDPK1) and PIP3)	KEGG
APC	AXIN1	KEGG
AXIN1	not DVL1 and GSK3B	KEGG
BAD	not( PAK1 or AKT_i or ERK_i or PIM)	KEGG
BAK1	((BIM or P53) or BID) and not (MCL1 or BCL2 or BCLXL)	KEGG
BAX	((BIM or P53) or BID) and not (MCL1 or BCL2 or BCLXL)	KEGG
BCL2	not (BAD or BIM) and (CREB1 or ERK_i)	KEGG
BCLXL	not (BAD or BIM) and CREB1	KEGG
BID	CASP8	Signor&Signalink
BIM	FOXO3 or FOXO1	KEGG
CASP3	CASP9	Signor&Signalink
CASP8	(FADD or NF1) and not(ERK_i and SRC)	Signor&Signalink
CASP9	((CYCS or CASP8) or CASP3) and not((ERK_i or PRKACA) or (BCLXL or AKT_i))	KEGG
CDKN2A	not (MYC or SRC) and CASP3	Signor&Signalink
CEBPB	ABL2 or CREB1	Signor&Signalink
CREB1	AKT_i and not PTEN	KEGG
CTNNB1	not DC and (WNT1 or SRC or YAP1)	KEGG
CYCLIN_D_c	((TCF4 or TEAD1 or MYC) and not (GSK3B or (CDKN2A or P21)))	KEGG
CYCS	BAK1 or BAX	Signor&Signalink
DC	APC and GSK3B	KEGG
DLL_i	DLL_i	KEGG
DVL1	FZD3 or NF1	KEGG
E2F1	not PRB	KEGG
EGF	EGF	KEGG
EGFR	(EGF or (HER2 and HER3)) and not MEK_i	KEGG
EIF4E	not IVEBP1	KEGG
ERK_i	MEK_i	KEGG
ES	ES	KEGG
ESR1	AKT_i or FOXO3 or (ES or PGR or KMT2D)	KEGG
FADD	TRADD or FAS	Signor&Signalink
FAS	(FASLG or P53) and not AKT_i	Signor&Signalink
FASLG	FASLG or P53 or FOXO3	KEGG
FOXO1	not (SGK1 or AKT_i)	KEGG
FOXO3	not AKT_i	KEGG
FZD3	WNT1 or CREB1	KEGG
GATA3	not STAT1	Signor&Signalink
GRB2	IRS1 or (LATS1 or (EGFR or SRC))	KEGG
GRB7	INSR and not PRKACA	Signor&Signalink
GSK3B	not (AKT_i or ERK_i)	KEGG
HER2	HER3 or EGF	KEGG
HER3	NRG1 or HER2	KEGG
HES1	NCID	KEGG
HEY1	NCID	KEGG
HRAS	SOS1 and not NF1	KEGG
HSP90AA1	not PDPK1	KEGG
IGF1	IGF1	KEGG
IGF1R	IGF1 or SRC or INS	KEGG
IL1B	NOS3 or RELA	Signor&Signalink
IL6	IL1B or IL6	KEGG
IL6R	IL6	KEGG
IL8	not GATA3	Signor&Signalink
INS	INS	KEGG
INSR	INS or FOXO3	KEGG
IRS1	not S6K1 and (INSR or IGF1R)	KEGG
IVEBP1	not MTORC1_c	KEGG
JAK2	(IL6R or ABL1)	KEGG
JUN	(RELA or MAPK8) or (ERK_i or PPARG)	KEGG
KMT2D	PAX7	Signor&Signalink
KRT14	PAK2 or EGFR	Signor&Signalink
LATS1	NF2 or LCK	Signor&Signalink
LCK	ERK_i and not AKT_i	Signor&Signalink
MAPK8	RAC1 or RND1	Signor&Signalink
MCL1	not GSK3B and ERK_i	KEGG
MDM2	P53 or AKT_i	KEGG
MEK_i	RAF1	KEGG
MTORC1_c	RHEB	KEGG
MTORC2_c	PIP3	KEGG
MYC	(CTNNB1 or PIM or ERK_i or STAT3 or ESR1) and not GSK3B	KEGG
MYOD1	not (HES1 or ABL1)	Signor&Signalink
MYOG	not HEY1 and MYOD1	Signor&Signalink
NCID	NOTCH1	KEGG
NEDD4L	not (SGK1 or PRKACA)	Signor&Signalink
NF1	not TWIST1 and P53	Signor&Signalink
NF2	NEDD4L	Signor&Signalink
NFKB1	NOTCH1	KEGG
NOS3	HSP90AA1 or AKT_i	KEGG
NOTCH1	(DLL_i or CTNNB1 or LCK) or MDM2	KEGG
NRG1	NRG1	Signor&Signalink
P21	not (ERK_i or AKT_i or MYC)	KEGG
P53	not MDM2	KEGG
PAK1	TCF4	Signor&Signalink
PAK2	RAC1 or SRC	Signor&Signalink
PAX7	not (MYOG or HEY1 or HES1) and NOTCH1	Signor&Signalink
PDPK1	PIP3 or IGF1R	KEGG
PG	PG	KEGG
PGR	PG and not (ERK_i or ESR1)	KEGG
PI3K_c	(EGFR or RAS_i or ESR1) or (IRS1 or IGF1R )	KEGG
PIM	STAT5	Signor&Signalink
PIP3	PI3K_c and not PTEN	KEGG
PPARG	not GATA3 and CEBPB	Signor&Signalink
PRB	not CYCLIN_D_c	KEGG
PRKAA2	STK11 and not PRKACA	KEGG
PRKACA	AKT_i or WNT1	Signor&Signalink
PTEN	not SRC	KEGG
RAC1	(PI3K_c or DVL1) and not AKT_i	KEGG
RAF1	HRAS or RAS_i	KEGG
RAS_i	SOS1	KEGG
RELA	NFKB1 or PIM	KEGG
RHEB	not TSC2	KEGG
RND1	GRB7 or DVL1	Signor&Signalink
S6K1	MTORC1_c	KEGG
SGK1	(MTORC2_c or MTORC1_c) or PDPK1	KEGG
SOS1	GRB2	KEGG
SRC	PRKACA or ABL1	Signor&Signalink
STAT1	JAK2 or SRC	Signor&Signalink
STAT3	IL1B or SRC or MAPK8 or JAK2	Signor&Signalink
STAT5	JAK2 or SRC or EGFR	Signor&Signalink
STK11	not ERK_i	KEGG
TCF4	CTNNB1 or JUN	Signor&Signalink
TEAD1	YAP1	Signor&Signalink
TRADD	not KRT14	Signor&Signalink
TSC2	not (AKT_i or ERK_i) and (PRKAA2 or GSK3B)	KEGG
TWIST1	ERK_i or AKT_i or MAPK8	Signor&Signalink
WNT1	WNT1	KEGG
YAP1	not LATS1 and ABL1	Signor&Signalink

## Sheet: Edge_information
target	source	database
DLL_i	DLL_i	Assumption
EGF	EGF	Assumption
ES	ES	Assumption
FASLG	FASLG	Assumption
IGF1	IGF1	Assumption
INS	INS	Assumption
NRG1	NRG1	Assumption
PG	PG	Assumption
WNT1	WNT1	Assumption
AKT_i	MTORC2_c	KEGG
AKT_i	PDPK1	KEGG
AKT_i	PIP3	KEGG
APC	AXIN1	KEGG
AXIN1	DVL1	KEGG
AXIN1	GSK3B	KEGG
BAD	AKT_i	KEGG
BAX	P53	KEGG
BCL2	BAD	KEGG
BCLXL	BAD	KEGG
BIM	FOXO3	KEGG
CASP9	AKT_i	KEGG
CREB1	AKT_i	KEGG
CTNNB1	DC	KEGG
DC	APC	KEGG
DC	GSK3B	KEGG
DVL1	FZD3	KEGG
E2F1	PRB	KEGG
EGFR	EGF	KEGG
EIF4E	IVEBP1	KEGG
ERK_i	MEK_i	KEGG
ESR1	ES	KEGG
FASLG	FOXO3	KEGG
FOXO3	AKT_i	KEGG
FZD3	WNT1	KEGG
GRB2	EGFR	KEGG
GSK3B	AKT_i	KEGG
HES1	NCID	KEGG
HEY1	NCID	KEGG
HRAS	SOS1	KEGG
IGF1R	IGF1	KEGG
IL6	IL6	KEGG
IL6R	IL6	KEGG
INSR	INS	KEGG
IVEBP1	MTORC1_c	KEGG
JAK2	IL6R	KEGG
MDM2	AKT_i	KEGG
MEK_i	RAF1	KEGG
MTORC1_c	RHEB	KEGG
NCID	NOTCH1	KEGG
NOS3	AKT_i	KEGG
NOTCH1	DLL_i	KEGG
P21	AKT_i	KEGG
P53	MDM2	KEGG
PDPK1	PIP3	KEGG
PGR	PG	KEGG
PI3K_c	RAS_i	KEGG
PI3K_c	IRS1	KEGG
PIP3	PI3K_c	KEGG
PIP3	PTEN	KEGG
PRB	CYCLIN_D_c	KEGG
PRKAA2	STK11	KEGG
RAF1	HRAS	KEGG
RAF1	RAS_i	KEGG
RAS_i	SOS1	KEGG
RHEB	TSC2	KEGG
S6K1	MTORC1_c	KEGG
SGK1	PDPK1	KEGG
SOS1	GRB2	KEGG
TSC2	AKT_i	KEGG
CASP8	NF1	Signalink
DVL1	NF1	Signalink
ESR1	FOXO3	Signalink
FZD3	CREB1	Signalink
GRB2	LATS1	Signalink
INSR	FOXO3	Signalink
KRT14	PAK2	Signalink
LATS1	LCK	Signalink
NF1	P53	Signalink
PAK1	TCF4	Signalink
SRC	ABL1	Signalink
JUN	IL8	Signalink
MYC	EIF4E	SIGNOR
ABL1	SRC	SIGNOR
ABL1	GRB2	SIGNOR
ABL2	ABL1	SIGNOR
BAD	PAK1	SIGNOR
BAD	ERK_i	SIGNOR
BAD	PIM	SIGNOR
BAK1	BIM	SIGNOR
BAK1	P53	SIGNOR
BAK1	BID	SIGNOR
BAK1	MCL1	SIGNOR
BAK1	BCL2	SIGNOR
BAK1	BCLXL	SIGNOR
BAX	BIM	SIGNOR
BAX	BID	SIGNOR
BAX	MCL1	SIGNOR
BAX	BCL2	SIGNOR
BAX	BCLXL	SIGNOR
BCL2	BIM	SIGNOR
BCL2	CREB1	SIGNOR
BCL2	ERK_i	SIGNOR
BCLXL	BIM	SIGNOR
BCLXL	CREB1	SIGNOR
BID	CASP8	SIGNOR
BIM	FOXO1	SIGNOR
CASP3	CASP9	SIGNOR
CASP8	FADD	SIGNOR
CASP8	ERK_i	SIGNOR
CASP8	SRC	SIGNOR
CASP9	CYCS	SIGNOR
CASP9	CASP8	SIGNOR
CASP9	CASP3	SIGNOR
CASP9	ERK_i	SIGNOR
CASP9	PRKACA	SIGNOR
CASP9	BCLXL	SIGNOR
CDKN2A	MYC	SIGNOR
CDKN2A	SRC	SIGNOR
CDKN2A	CASP3	SIGNOR
CEBPB	ABL2	SIGNOR
CEBPB	CREB1	SIGNOR
CREB1	PTEN	SIGNOR
CTNNB1	WNT1	SIGNOR
CTNNB1	SRC	SIGNOR
CTNNB1	YAP1	SIGNOR
CYCLIN_D_c	TCF4	SIGNOR
CYCLIN_D_c	TEAD1	SIGNOR
CYCLIN_D_c	MYC	SIGNOR
CYCLIN_D_c	GSK3B	SIGNOR
CYCLIN_D_c	CDKN2A	SIGNOR
CYCLIN_D_c	P21	SIGNOR
CYCS	BAK1	SIGNOR
CYCS	BAX	SIGNOR
EGFR	HER2	SIGNOR
EGFR	HER3	SIGNOR
EGFR	MEK_i	SIGNOR
ESR1	AKT_i	SIGNOR
ESR1	PGR	SIGNOR
ESR1	KMT2D	SIGNOR
FADD	TRADD	SIGNOR
FADD	FAS	SIGNOR
FAS	FASLG	SIGNOR
FAS	P53	SIGNOR
FAS	AKT_i	SIGNOR
FASLG	P53	SIGNOR
FOXO1	SGK1	SIGNOR
FOXO1	AKT_i	SIGNOR
GATA3	STAT1	SIGNOR
GRB2	IRS1	SIGNOR
GRB2	SRC	SIGNOR
GRB7	INSR	SIGNOR
GRB7	PRKACA	SIGNOR
GSK3B	ERK_i	SIGNOR
HER2	HER3	SIGNOR
HER2	EGF	SIGNOR
HER3	NRG1	SIGNOR
HER3	HER2	SIGNOR
HRAS	NF1	SIGNOR
HSP90AA1	PDPK1	SIGNOR
IGF1R	SRC	SIGNOR
IGF1R	INS	SIGNOR
IL1B	NOS3	SIGNOR
IL1B	RELA	SIGNOR
IL6	IL1B	SIGNOR
IL8	GATA3	SIGNOR
IRS1	S6K1	SIGNOR
IRS1	INSR	SIGNOR
IRS1	IGF1R	SIGNOR
JAK2	ABL1	SIGNOR
JUN	RELA	SIGNOR
JUN	MAPK8	SIGNOR
JUN	ERK_i	SIGNOR
JUN	PPARG	SIGNOR
KMT2D	PAX7	SIGNOR
KRT14	EGFR	SIGNOR
LATS1	NF2	SIGNOR
LCK	ERK_i	SIGNOR
LCK	AKT_i	SIGNOR
MAPK8	RAC1	SIGNOR
MAPK8	RND1	SIGNOR
MCL1	GSK3B	SIGNOR
MCL1	ERK_i	SIGNOR
MDM2	P53	SIGNOR
MTORC2_c	PIP3	SIGNOR
MYC	CTNNB1	SIGNOR
MYC	PIM	SIGNOR
MYC	ERK_i	SIGNOR
MYC	STAT3	SIGNOR
MYC	ESR1	SIGNOR
MYC	GSK3B	SIGNOR
MYOD1	HES1	SIGNOR
MYOD1	ABL1	SIGNOR
MYOG	HEY1	SIGNOR
MYOG	MYOD1	SIGNOR
NEDD4L	S6K1	SIGNOR
NEDD4L	SGK1	SIGNOR
NEDD4L	PRKACA	SIGNOR
NF1	TWIST1	SIGNOR
NF2	NEDD4L	SIGNOR
NFKB1	NOTCH1	SIGNOR
NOS3	HSP90AA1	SIGNOR
NOTCH1	CTNNB1	SIGNOR
NOTCH1	LCK	SIGNOR
NOTCH1	MDM2	SIGNOR
P21	ERK_i	SIGNOR
P21	MYC	SIGNOR
PAK2	RAC1	SIGNOR
PAK2	SRC	SIGNOR
PAX7	MYOG	SIGNOR
PAX7	HEY1	SIGNOR
PAX7	HES1	SIGNOR
PAX7	NOTCH1	SIGNOR
PDPK1	IGF1R	SIGNOR
PGR	ERK_i	SIGNOR
PGR	ESR1	SIGNOR
PI3K_c	EGFR	SIGNOR
PI3K_c	ESR1	SIGNOR
PI3K_c	IGF1R	SIGNOR
PIM	STAT5	SIGNOR
PPARG	GATA3	SIGNOR
PPARG	CEBPB	SIGNOR
PRKAA2	PRKACA	SIGNOR
PRKACA	AKT_i	SIGNOR
PRKACA	WNT1	SIGNOR
PTEN	SRC	SIGNOR
RAC1	PI3K_c	SIGNOR
RAC1	DVL1	SIGNOR
RAC1	AKT_i	SIGNOR
RELA	NFKB1	SIGNOR
RELA	PIM	SIGNOR
RND1	GRB7	SIGNOR
RND1	DVL1	SIGNOR
SGK1	MTORC2_c	SIGNOR
SGK1	MTORC1_c	SIGNOR
SRC	PRKACA	SIGNOR
STAT1	JAK2	SIGNOR
STAT1	SRC	SIGNOR
STAT3	IL1B	SIGNOR
STAT3	SRC	SIGNOR
STAT3	MAPK8	SIGNOR
STAT3	JAK2	SIGNOR
STAT5	JAK2	SIGNOR
STAT5	SRC	SIGNOR
STAT5	EGFR	SIGNOR
STK11	ERK_i	SIGNOR
TCF4	CTNNB1	SIGNOR
TCF4	JUN	SIGNOR
TEAD1	YAP1	SIGNOR
TRADD	KRT14	SIGNOR
TSC2	ERK_i	SIGNOR
TSC2	PRKAA2	SIGNOR
TSC2	GSK3B	SIGNOR
TWIST1	ERK_i	SIGNOR
TWIST1	AKT_i	SIGNOR
TWIST1	MAPK8	SIGNOR
YAP1	LATS1	SIGNOR
YAP1	ABL1	SIGNOR

## Sheet: MCF-7 model
Node	Logical rule	Signor_database	SignalLink_database	Description
IL6	IL1B and IL6	IL1B	-	Assuming that IL6 is self-sustaining when there is no perturbation.
IL6R	IL6	IL6	-	-
JAK2	(IL6R or ABL1 or IL8) or IRS1	ABL1,IL6R	-	IRS1 and IL8 (PMID: 23238015)
STAT5	JAK2 and SRC and EGFR	JAK2,EGFR,SRC	-	-
IL8	STAT5	-	-	IL8 is activated by STAT5 (PMID: 23238015)
PIM	STAT5	STAT5	-	-
STAT3	IL1B and SRC and MAPK8 and JAK2	MAPK8,SRC,JAK2,IL1B	-	-
STAT1	JAK2 or SRC	JAK2,SRC	-	-
GATA3	not STAT1	STAT1	-	STAT1 can inhibit GATA3 through TBX21 activation
PPARG	not GATA3 and CEBPB	GATA3,CEBPB	-	-
WNT1	WNT1	-	-	Assuming that WNT is self-sustaining when there is no perturbation
FZD3	WNT1 or CREB1	WNT1	CREB1	CREB1 regulate FZD3 through FOXA1
DVL1	FZD3 and NF1	FZD3	NF1	Assuming that NF1 can activate FZD3 through FOS and FOXA1 activation
AXIN1	not DVL1 and GSK3B	DVL1,GSK3B	-	-
APC	AXIN1	AXIN1	-	-
DC	APC and GSK3B	-	-	The destruction complex formation require both APC and GSK3B (PMID: 23169527)
CTNNB1	not DC and (WNT1 and SRC and YAP1)	DC,WNT1,SRC,YAP1	-	-
TCF4	CTNNB1 and JUN	CTNNB1,JUN	-	-
PAK1	TCF4	-	TCF4	TCF4 can activate PAK1 through MTIF protein
DLL_i	DLL_i	-	-	Assuming that DLL_i is self-sustaining when there is no perturbation.
NOTCH1	(DLL_i and CTNNB1 and LCK) or MDM2	DLL_i,CTNNB1,LCK,MDM2	-	-
NFKB1	NOTCH1	NOTCH1	-	-
RELA	NFKB1 and PIM	NFKB1,PIM	-	-
JUN	(RELA or MAPK8) and (ERK_i and PPARG)	RELA,MAPK8,ERK_i,PPARG	-	-
NCID	NOTCH1	-	-	Assuming that the notch intracellular domain (NCID) will be formed when NOTCH1 is activated (https://www.genome.jp/pathway/hsa04330)
HES1	NCID	NCID	-	-
HEY1	NCID	NCID	-	-
MYOD1	not (HES1 or ABL1)	HES1,ABL1	-	-
MYOG	not HEY1 and MYOD1	HEY1,MYOD1	-	-
PAX7	not (MYOG or HEY1 or HES1) and NOTCH1	MYOG,NOTCH1,HEY1,HES1	-	HEY and HES1 can inhibit PAX7 through RBPJ protein
KMT2D	PAX7 or not AKT_i	PAX7	-	KMT2D activity is inhibited by AKT (PMID: 28336670)
IGF1	IGF1	-	-	Assuming that IGF1 is self-sustaining when there is no perturbation.
IGF1R	(IGF1 or SRC or INS) or (FOXO3 and ESR1)	IGF1,SRC,INS	-	ESR1 and FOXO3 can increase the IGF1R expression level (PMID: 25877889)
NRG1	NRG1	-	-	Assuming that NRG1 is self-sustaining when there is no perturbation.
HER3	NRG1 or HER2	NRG1,HER2	-	-
HER2	HER3 or EGF	HER3,EGF	-	For HER3, we assume that it will activate each other to from dimierization.
PG	PG	-	-	Assuming that PG is self-sustaining when there is no perturbation.
PGR	PG and not (ERK_i and ESR1)	PG,ESR1,ERK	-	-
ES	ES	-	-	Assuming that ES is self-sustaining when there is no perturbation.
ESR1	AKT_i or (FOXO3 and KMT2D) or (ES and PGR)	ES,AKT,KMT2D,PGR	-	FOXO3 is transcriptionally upregulated ESR1 level (PMID: 25877889)
EGF	EGF	-	-	Assuming that EGF is self-sustaining when there is no perturbation.
EGFR	(EGF and (HER2 and HER3)) and not MEK_i	EGF,HER2,HER3,SRC	-	the activation of EGFR is required both HER2 and HER3 activation;EGFR can be inhibited by MEK (PMID: 19147570)
GRB2	IRS1 or (LATS1 and (EGFR and SRC))	IRS1,SRC,EGFR	LATS1	LATS1 can regulate GRB2 through CDK1->AR protein.
SOS1	GRB2	GRB2	-	-
HRAS	((SOS1 or PIP3) and not NF1) or (PIP3 and IGF1)	SOS1,NF1	-	PI3K can activate RAS through PIP3 (PMID: 22260680 and PMID: 19225459);
RAS_i	(SOS1 and PIP3) or (PIP3 and IGF1)	SOS1	-	PI3K can activate RAS through PIP3 (PMID: 22260680 and PMID: 19225459);
RAF1	(HRAS or RAS_i)	HRAS,RAS	-	-
MEK_i	RAF1	RAF1	-	-
ERK_i	MEK_i	MEK_i	-	-
LCK	ERK_i and not AKT_i	ERK,AKT	-	-
TWIST1	ERK_i and AKT_i and MAPK8	ERK,AKT,MAPK8	-	-
NF1	not TWIST1 and P53	TWIST1	P53	-
PI3K_c	(EGFR and INSR and RAS_i and ESR1) or (IRS1 and IGF1R )	EGFR,ESR1,IRS1,IGF1R,RAS	-	-
PTEN	S6K1 and not SRC	SRC	-	S6K1 can promote nuclear export of PTEN (PMID: 18006852)
PIP3	PI3K_c and not PTEN	PI3K,PTEN	-	-
PDPK1	PIP3 or IGF1R	PIP3,IGF1R	-	-
MTORC2_c	PIP3 and not S6K1	PIP3	-	S6K1 can inhibit MTORC2 activity (PMID: 24407358 and PMID: 15249583)
AKT_i	(((MTORC2_c and PDPK1) and PIP3) and (IRS1 and IGF1R)) or (NRG1 or IGF1)	MTORC2,PDPK1,PIP3,IGF1R	IRS1	Based on PMID: 23903756, IGF1 and NRG1 ligand can activate the AKT level, IGF1R and IRS both require to activate Akt
FOXO3	not AKT_i	AKT	-	-
FOXO1	not (SGK1 or AKT_i)	SGK1,AKT	-	-
CREB1	AKT_i and not PTEN	AKT,PTEN	-	-
GSK3B	not (AKT_i and ERK_i)	AKT,ERK	-	-
TSC2	not (AKT_i and ERK_i) or (PRKAA2 or GSK3B)	AKT,ERK,PRKAA2,GSK3B	-	-
RHEB	not TSC2	TSC1	-	-
MTORC1_c	(PIM or RHEB) or (NRG1 or IGF1)	RHEB	-	NRG1 or IGF1 ligand can active MTORC1 level after assigning pi3k inhibitor (PMID: 23903756): PIM share AKT downstrean target including MTORC1 (PMID: 27604488)
S6K1	MTORC1_c	MTORC1	-	-
IRS1	not S6K1 and (INSR or IGF1R)	S6K1,IGF1R,INSR	-	-
SGK1	(MTORC2_c and MTORC1_c) and PDPK1	PDPK1,MTORC2,MTORC1	-	-
NEDD4L	not (SGK1 or PRKACA)	SGK1,PRKACA	-	-
NF2	NEDD4L	NEDD4L	-	-
LATS1	NF2 or LCK	NF2	LCK	Assuming that LCK can regulate LATS1 through SHC1-> AR -> ETS1 proein
YAP1	not LATS1 and ABL1	LATS1,ABL1	-	-
TEAD1	YAP1	YAP1	-	-
IVEBP1	not MTORC1_c	MTORC1_c	-	-
EIF4E	not IVEBP1	IVEBP1	-	-
MYC	(((CTNNB1 or PIM or ERK_i or STAT3) and not GSK3B) or ((ESR1 and KMT2D and FOXO3 ) or (EIF4E and (IGF1 or NRG1))))	CTNNB1,PIM,GSK3B,STAT3,ERK_i	-	In our model, high level of MYC require both ESR1+FOXO3+ KMT2D to be ON, and require MTOR pathway to be ON (IGF1 and NRG1)
P21	not (ERK_i and AKT_i and MYC)	ERK,AKT,MYC	-	-
CYCLIN_D_c	((TCF4 or TEAD1) and not (GSK3B or (CDKN2A and P21))) or ((ESR1 and KMT2D and FOXO3 and MYC ) or (EIF4E and (IGF1 or NRG1)))	TCF4,TEAD1,GSK3B,CDKN2A,P21,MYC	-	in our model, high level of CYCLIN_D_c require both MYC+ESR1+FOXO3+ KMT2D to be ON, and require MTOR pathway to be ON (IGF1 and NRG1)
PRB	not CYCLIN_D_c	CYCLIND	-	-
E2F1	not PRB	PRB	-	-
P53	not MDM2	MDM2	-	-
MDM2	P53 or AKT_i	P53,AKT	-	-
MCL1	not GSK3B or ERK_i	GSK3B,ERK	-	-
BAD	not( PAK1 or AKT_i or ERK_i or PIM)	PAK1,AKT,ERK,PIM	-	-
BCL2	not (BAD and BIM) or (CREB1 or ERK_i)	BAD,BIM,CREB1,ERK	-	-
BCLXL	not (BAD or BIM) and CREB1	BAD,BIM,CREB1	-	-
BIM	not (BCL2 and BCLXL) or (FOXO3 or FOXO1)	FOXO3,FOXO1	-	BLC2 and BCLXL binds BIM and inhibits the apoptotic activity (PMID: 9430630)
BID	CASP8	CASP8	-	-
BAK1	((BIM or P53) or BID) and not MCL1	BIM,P53,BID,MCL1	-	-
BAX	((BIM or P53) or BID) and not MCL1	BIM,P53,BID,MCL1	-	-
CYCS	BAK1 and BAX	BAK1,BAX	-	-
CASP9	((CYCS and CASP8) or CASP3) and not((ERK_i and PRKACA) or (BCLXL and AKT_i))	ERK,AKT,CYCS,CASP3,CASP8,PRKACA,BCLXL	-	-
CASP3	CASP9	CASP9	-	-
HSP90AA1	not PDPK1	PDPK1	-	PDPK1 inhibit HSP90AA1 through PRKCG
NOS3	HSP90AA1 and AKT_i	HSP90AA1,AKT	-	-
IL1B	NOS3 and RELA	RELA,NOS3	-	-
STK11	not ERK_i	ERK	-	-
PRKAA2	STK11 or not PRKACA	STK11,PRKACA	-	-
PAK2	RAC1 and SRC	RAC1,SRC	-	-
KRT14	PAK2 and EGFR	EGFR	PAK2	PAK2 activate KRT14 through PRL (PRL -> PAK2 found in Signor)
TRADD	not KRT14	KRT14	-	-
FASLG	FASLG or P53 or FOXO3	P53,FOXO3	-	Assuming that FALSG is self-sustaining when there is no perturbation.
FAS	(FASLG and P53) and not AKT_i	FALSG,P53,AKT_i	-	-
FADD	TRADD or FAS	FAS,TRADD	-	-
CASP8	(FADD and NF1) and not(ERK_i and SRC)	FADD,ERK,SRC	NF1	NF1 activate CASP8 through FOS
PRKACA	AKT_i or WNT1	AKT,WNT	-	-
SRC	PRKACA and ABL1	PRKACA	ABL1	ABL1 can activate SRC through BCL6 and FOS protein
ABL1	(SRC and GRB2) and not PRB	GRB2,SRC,PRB	-	-
ABL2	ABL1	ABL1	-	-
CEBPB	ABL2 or CREB1	ABL2,CREB1	-	-
CDKN2A	not (MYC or SRC) and CASP3	MYC,CASP3,SRC	-	-
INS	INS	-	-	Assuming that INS is self-sustaining when there is no perturbation.
INSR	INS or FOXO3	INS	FOXO3	FOXO3 activate INSR through AR protein
GRB7	INSR and not PRKACA	INSR,PRKACA	-	PRKACA inhibit GRB7 through RET
RND1	GRB7 or DVL1	GRB7,DVL1	-	-
RAC1	(PI3K_c or DVL1) and not AKT_i	PI3K,AKT,DVL1	-	-
MAPK8	RAC1 and RND1	RAC1,RND1	-	-

## Sheet: T-47D model
Node	Logical rule	Signor_database	SignalLink_database	Description
IL6	IL1B and IL6	IL1B	-	Assuming that IL6 is self-sustaining when there is no perturbation.
IL6R	IL6 or STAT3	IL6	STAT3	STAT3 activate IL6R through AR protein
JAK2	(IL6R and ABL1 and IL8) and IRS1	ABL1,IL6R	-	JAK2 is activated by IRS1 and IL8 (PMID: 23238015)
STAT5	JAK2	JAK2	-	-
IL8	STAT5	-		IL8 is activated by STAT5 (PMID: 23238015)
PIM	NFKB1	-	NFKB1	NFKB1 regulate PIM through AR protein
STAT3	(IL1B and MAPK8) or JAK2 or SRC	MAPK8,SRC,JAK2,IL1B	-	-
STAT1	JAK2 and SRC and EGFR	JAK2,EGFR,SRC	-	-
GATA3	not STAT1	STAT1	-	-
PPARG	not GATA3 and CEBPB	GATA3,CEBPB	-	-
WNT1	WNT1	-	-	Assuming that WNT is self-sustaining when there is no perturbation.
FZD3	WNT1	WNT1	-	-
DVL1	FZD3 and not YAP1	FZD3,YAP1	-	-
AXIN1	not DVL1 and GSK3B	DVL1,GSK3B	-	-
APC	AXIN1	AXIN1	-	-
DC	APC and GSK3B	-	-	Assuming that the destruction complex formation require both APC and GSK3B (PMID: 23169527)
CTNNB1	not DC and WNT1	DC,WNT1	-	-
TCF4	CTNNB1 and JUN	CTNNB1,JUN	-	-
PAK1	TCF4 or RAC1 or PDPK1	PDPK1,RAC1	TCF4	TCF4 can activate PAK1 through MTIF protein
DLL_i	DLL_i	-	-	Assuming that DLL_i is self-sustaining when there is no perturbation.
NOTCH1	DLL_i and CTNNB1 and LCK	DLL_i,CTNNB1,LCK	-	-
NFKB1	NOTCH1	NOTCH1	-	-
RELA	NFKB1 or PIM	NFKB1,PIM	-	-
JUN	(RELA and MAPK8 and PPARG) and ERK_i	RELA,MAPK8,PPARG,ERK_i	-	-
NCID	NOTCH1	-	-	notch intracellular domain (NCID) will be formed when NOTCH1 is activated (https://www.genome.jp/pathway/hsa04330)
HES1	NCID	NCID	-	-
HEY1	NCID	NCID	-	-
MYOD1	not (HES1 or NF2)	HES1	NF2	NF2 can inhibit MYOD1 through inhibition STK4,AR,and PBX1 protein
MYOG	not HEY1 or MYOD1	HEY1,MYOD1	-	-
PAX7	not MYOG	MYOG	-	-
KMT2D	PAX7 or not AKT_i	PAX7	-	KMT2D activity is inhibited by AKT (PMID: 28336670)
IGF1	IGF1	-	-	Assuming that IGF1 is self-sustaining when there is no perturbation.
IGF1R	IGF1 or (FOXO3 and ESR1)	IGF1	-	the IGF1R will be upregulated when the FOXO3 and ESR1 is available (PMID: 25877889)
NRG1	NRG1	-	-	Assuming that NRG1 is self-sustaining when there is no perturbation.
HER3	NRG1 or HER2	NRG1,HER2	-	-
HER2	HER3 or (FOXO3 and ESR1)	EGFR	-	For HER3, we assume that it will activate each other to from dimierization. HER2 level wiill be upregulated when FOXO3 and ESR1 is available (PMID: 25877889)
PG	PG	-	-	Assuming that PG is self-sustaining when there is no perturbation.
PGR	PG or not (ESR1 and ERK_i)	PG,ESR1,ERK_i	-	-
ES	ES	-	-	Assuming that ES is self-sustaining when there is no perturbation.
ESR1	ES or AKT_i or (FOXO3 and (KMT2D and PGR))	ES,AKT,KMT2D,PGR	-	FOXO3 is transcriptionally upregulated ESR1 level (PMID: 25877889)
EGF	EGF	-	-	Assuming that EGF is self-sustaining when there is no perturbation.
EGFR	(EGF and RELA and (HER2 and HER3)) and not MEK_i	EGF,HER2,HER3	RELA	the activation of EGFR is required both HER2 and HER3 activation;EGFR can be inhibited by MEK (PMID: 19147570); RELA directly regulate EGFR
GRB2	(IRS1 and SRC) and (EGFR and HER2)	IRS1,SRC,EGFR,ERBB2	-	-
SOS1	GRB2	GRB2	-	-
HRAS	(SOS1 and PIP3) or not NF1	SOS1,NF1	-	PI3K can activate RAS through PIP3 (PMID: 22260680 and PMID: 19225459);
RAS_i	SOS1 and PIP3	SOS1	-	PI3K can activate RAS through PIP3 (PMID: 22260680 and PMID: 19225459);
RAF1	(HRAS or RAS_i)	HRAS,RAS_i	-	-
MEK_i	RAF1	RAF1
ERK_i	MEK_i	MEK_i	-	-
LCK	ERK_i or not AKT_i	ERK_i,AKT_i	-	-
TWIST1	ERK_i	ERK_i	-	-
NF1	not TWIST1	TWIST1	-	-
PI3K_c	(EGFR or ESR1) or (IRS1 and IGF1R)	EGFR,ESR1,IRS1,IGF1R	-	-
PTEN	S6K1 or not SRC	SRC	-	S6K1 can promote nuclear export of PTEN (PMID: 18006852)
PIP3	PI3K_c or not PTEN	PI3K,PTEN	-	-
PDPK1	PIP3 or IGF1R	PIP3,IGF1R	-	-
MTORC2_c	PIP3 or not S6K1	PIP3	-	S6K1 can inhibit MTORC2 activity (PMID: 24407358 and PMID: 15249583)
AKT_i	((MTORC2_c or PDPK1) and PIP3) and (IRS1 or (IGF1R or (EGFR and EGF)))	MTORC2,PDPK1,PIP3,IGF1R	EGFR,IRS1	-
FOXO3	not AKT_i	AKT	-	-
FOXO1	not (SGK1 or AKT_i)	SGK1,AKT	-	-
CREB1	AKT_i and SGK1	AKT	SGK1	-
GSK3B	not (AKT_i or ERK_i)	AKT,ERK	-	-
TSC2	not (AKT_i and ERK_i) or (PRKAA2 or GSK3B)	AKT,ERK,PRKAA2,GSK3B	-	-
RHEB	not TSC2	TSC2	-	-
MTORC1_c	(RHEB or PIM) or (NRG1 or IGF1)	RHEB	-	NRG1 or IGF1 ligand can active MTORC1 level after assigning pi3k inhibitor (PMID: 23903756), PIM share AKT downstrean target including MTORC1 (PMID: 27604488)
S6K1	MTORC1_c and ERK_i	MTORC1,ERK_i	-	-
IRS1	not S6K1 and (INSR and IGF1R)	S6K1,IGF1R,INSR	-	-
SGK1	(MTORC2_c and MTORC1_c) and PDPK1	PDPK1,MTORC2,MTORC1	-	-
NEDD4L	not SGK1	SGK1	-	-
NF2	NEDD4L	NEDD4L	-	-
LATS1	NF2 or LCK	NF2	LCK	Assuming that LCK can regulate LATS1 through SHC1-> AR -> ETS1 proein
YAP1	not LATS1 or ABL1	LATS1,ABL1	-	-
TEAD1	YAP1	YAP1	LATS1	LATS1 can activate TEAD1 indirectly from STK3,PAX8, and AR protein
IVEBP1	not MTORC1_c	MTORC1_c	-	-
EIF4E	not IVEBP1	IVEBP1	-	-
MYC	(((CTNNB1 or PIM or ERK_i) and not GSK3B) or ((STAT3 and JAK2) or (ESR1 and KMT2D and FOXO3 ) or (ERK_i and (IGF1 or NRG1)) or EIF4E))	CTNNB1,PIM,GSK3B,STAT3,ESR1	-	we assume that avaialble of either IGF1,NRG1 or EIF4E (downstram of MTOR) can activate MYC ( (PMID: 23903756)); the high level MYC can be regulated by the activation of both ESR1 and KMT2D and FOXO3.
P21	not (ERK_i or AKT_i or MYC)	ERK,AKT,MYC	-	-
CYCLIN_D_c	((TCF4 or TEAD1) and not (GSK3B or (CDKN2A and P21))) or ((ESR1 and KMT2D and FOXO3) or (MYC and EIF4E) or (MYC and ERK_i and (IGF1 or NRG1)))	TCF4,TEAD1,GSK3B,CDKN2A,P21,MYC,STAT3	-	Like MYC, we assume that the high level of CYCLIN D require the activation from ERK, ESR1, MTOR1 signaling pathway to induce the CYCLIN D
PRB	not CYCLIN_D_c	CYCLIND	-	-
E2F1	not PRB	PRB	-	-
P53	not MDM2	MDM2	-	-
MDM2	P53 or AKT_i	P53,AKT	-	-
MCL1	not GSK3B and ERK_i	GSK3B,ERK	-	-
BAD	not( PAK1 or AKT_i or ERK_i or PIM)	PAK,AKT,ERK,PIM	-	-
BCL2	not (BAD or BIM) and (CREB1 and ERK_i)	BAD,BIM,CREB,ERK	-	-
BCLXL	not (BAD or BIM) and CREB1	BAD,BIM,CREB	-	-
BIM	not (BCL2 or BCLXL) and (FOXO3 and FOXO1)	FOXO3,FOXO1	-	BLC2 and BCLXL binds BIM and inhibits the apoptotic activity (PMID: 9430630)
BID	CASP8	CASP8	-	-
BAK1	((BIM and P53) or BID) and not MCL1	BIM,P53,BID,MCL1,BCL2	-	-
BAX	((BIM and P53) or BID) and not MCL1	BIM,P53,BID,MCL1,BCL2	-	-
CYCS	BAK1 and BAX	BAK1,BAX	-	-
CASP9	((CASP8 and CYCS) or CASP3) and not (AKT_i and ERK_i)	ERK,AKT,CYCS,CASP3,CASP8	-	-
CASP3	CASP9 and CASP8	CASP9,CASP8	-	-
HSP90AA1	not PDPK1 or ESR1	PDPK1	ESR1	PDPK1 can inhibit HSP90AA1 through PRKCG;ESR1 can activate HSP90AA1 through FOS
NOS3	HSP90AA1 and AKT_i	HSP90AAA1,AKT	-	-
IL1B	NOS3 and RELA	RELA,NOS3	-	-
STK11	not ERK_i and FOXO3	ERK	FOXO3	FOXO3 can regulate STK11 through AR,MYB, and EGR1.
PRKAA2	STK11	STK11	-	-
PAK2	RAC1 or SRC	RAC1,SRC	-	-
KRT14	PAK2 and EGFR	EGFR	PAK2	PAK2 activate KRT14 through PRL (PRL -> PAK2 found in Signor)
TRADD	not KRT14	KRT14	-	-
FASLG	FASLG and P53 and FOXO3	P53,FASLG,FOXO3	-	Assuming that FALSG is self-sustaining when there is no perturbation.
FAS	(FASLG or P53) or not AKT_i	FALSG,P53,AKT_i	-	-
FADD	TRADD and FAS	FAS,TRADD	-	-
CASP8	FADD and not(ERK_i or SRC)	FADD,ERK,SRC	-	-
PRKACA	AKT_i and WNT1	AKT,WNT	-	-
SRC	PRKACA	PRKACA	-	-
ABL1	GRB2	GRB2	-	-
ABL2	ABL1	ABL1	-	-
CEBPB	ABL2	ABL2	-	-
CDKN2A	not (MYC or SRC) and CASP3	MYC,CASP3,SRC	-	-
INS	INS	-	-	Assuming that INS is self-sustaining when there is no perturbation.
INSR	INS and FOXO3	INS	FOXO3	FOXO3 activate INSR through AR protein
GRB7	INSR or not PRKACA	INSR,PRKACA	-	PRKACA can inhibit GRB7 through RET protein
RND1	GRB7 or DVL1	GRB7,DVL1	-	-
RAC1	(PI3K_c and DVL1) and not AKT_i	PI3K,AKT,DVL1	-	-
MAPK8	RAC1 and RND1	RAC1,RND1	-	-

## Sheet: MDA-MB-468 model
Node	Logical rule	Signor_database	SignalLink_database	Description
IL6	IL1B and IL6	IL1B	-	Assuming that IL6 is self-sustaining when there is no perturbation.
IL6R	IL6	IL6	-	-
JAK2	IRS1 or (ABL1 and IL8 and IL6R)	ABL1,IL6R	-	PI3K/MTOR inhibition can activate the JAK2/STAT5 signaling thorugh relief negative regulation of IRS1 and IL8 induction (PMID: 23238015)
STAT5	JAK2 and (SRC or EGFR)	JAK2,EGFR,SRC	-	-
IL8	TWIST1 or (JAK2 and STAT5)	-	TWIST1	IL8 is activated by STAT5 (PMID: 23238015); ERK can induce the IL8 mRNA expression in fibroblast (PMID: 28806729); TWIST1 can activate IL8 through FOS protein
PIM	STAT5	STAT5	-	-
STAT3	(IL1B or SRC or MAPK8) or JAK2 or EGFR	MAPK8,SRC,JAK2,IL1B,EGFR		-
STAT1	JAK2 or SRC or EGFR	JAK2,EGFR,SRC	-	-
GATA3	not STAT1	STAT1	-	-
PPARG	not GATA3 and CEBPB	GATA3,CEBPB	-	-
WNT1	PGR and WNT1	-	-	Assuming that WNT is self-sustaining when there is no perturbation. PGR can activate serveral mechanism including WNT/beta-catanin pathway (https://atlasgeneticsoncology.org/gene/41700/)
FZD3	WNT1 or CREB1	WNT1	CREB1	CREB1 can activate WNT1 though EGR1 activation
DVL1	FZD3 and not YAP1	FZD3,YAP1	-	-
AXIN1	not DVL1 and GSK3B	DVL1,GSK3B	-	-
APC	AXIN1	AXIN1	-	-
DC	APC and GSK3B	-	-	Assuming that the destruction complex formation require both APC and GSK3B (PMID: 23169527)
CTNNB1	not DC or (WNT1 or SRC or AKT_i)	DC,WNT1,SRC,AKT	-	-
TCF4	(CTNNB1 and JUN) and not FOXO1	CTNNB1,JUN,FOXO1	-	-
PAK1	TCF4 or AKT_i	-	TCF4,AKT	TCF4 can activate PAK1 through MTIF protein
DLL_i	DLL_i	-	-	Assuming that DLL_i is self-sustaining when there is no perturbation.
NOTCH1	DLL_i or CTNNB1 or LCK	DLL_i,CTNNB1,LCK	-	-
NFKB1	NOTCH1	NOTCH1	-	-
RELA	NFKB1 or PIM	NFKB1,PIM	-	-
JUN	(MAPK8 and PPARG) or (RELA and ERK_i and ESR1)	RELA,MAPK8,PPARG,ERK_i	ESR1	-
NCID	NOTCH1	-	-	Assuming that the notch intracellular domain (NCID) will be formed when NOTCH1 is activated (https://www.genome.jp/pathway/hsa04330)
HES1	NCID or not CASP3	NCID	-	we assume that the activation of CASP3 will inhibit the activation of WNT signaling pathway
HEY1	NCID	NCID	-	-
MYOD1	not (HES1 or NF2)	HES1	NF2	NF2 can inhibit MYOD1 through inhibition STK4,AR,and PBX1 protein
MYOG	not HEY1 and MYOD1	HEY1,MYOD1	-	-
PAX7	not MYOG	MYOG	-	-
KMT2D	(JUN and PAX7 and ESR1) and not AKT_i	PAX7	JUN,ESR1	KMT2D activity is inhibited by AKT (PMID: 28336670); JUN activate KMT2D through EGR1; ESR1 can activate KMT2D through FOS and EGR1 protein
IGF1	IGF1 and STAT5	STAT5	-	Assuming that IGF1 is self-sustaining when there is no perturbation.
IGF1R	(IGF1R and IGF1 and INS and SRC) or (IL8 and STAT5)	IGF1,IGF1R,SRC,INS	-	Assumping that the simulataneous activation of both IL8 and STAT5 can activate IGF1R for driving proliferation (PMID: 23238015)
NRG1	NRG1	-	-	Assuming that NRG1 is self-sustaining when there is no perturbation.
HER3	NRG1 and EGFR and HER2	NRG1,HER2,EGFR	-	-
HER2	HER3	HER3	-	For HER3, we assume that it will activate each other to from dimierization.
PG	PG	-	-	Assuming that PG is self-sustaining when there is no perturbation.
PGR	(P21 and PG) and not (ESR1 or ERK_i or AKT_i)	PG,ESR1,ERK,AKT,P21	-	P21 activate through CDK2 inhibition
ES	ES	-	-	Assuming that ES is self-sustaining when there is no perturbation.
ESR1	ES and AKT_i and PGR and KMT2D and FOXO3	ES,AKT,KMT2D,PGR	-	FOXO3 is transcriptionally upregulated ESR1 level (PMID: 25877889)
EGF	EGF	-	-	Assuming that EGF is self-sustaining when there is no perturbation.
EGFR	EGF or ABL1 or CTNNB1 or (HER2 and HER3)	EGF,HER2,HER3,ABL1	CTNNB1	the activation of EGFR is required both HER2 and HER3 activation; CTNNB1 can activate EGFR through AR
GRB2	IRS1 and SRC	IRS1,SRC	-	-
SOS1	GRB2 or STAT3	GRB2	STAT3	-
HRAS	(SOS1 and PIP3) or not NF1	SOS1,NF1	-	PI3K can activate RAS through PIP3 (PMID: 22260680 and PMID: 19225459);
RAS_i	SOS1 or PIP3	SOS1	-	PI3K can activate RAS through PIP3 (PMID: 22260680 and PMID: 19225459);
RAF1	(HRAS and RAS_i)	HRAS,RAS_i	-	-
MEK_i	RAF1 or EGFR	RAF1	EGFR	EGFR can activate ERK through FOS
ERK_i	MEK_i	MEK_i	-	-
LCK	ERK_i and ESR1	ERK_i	ESR1	ESR1 activate LCK through MYB
TWIST1	ERK_i and JUN and MYC	ERK_i	MYC,JUN	JUN can activate TWIST1 through EGR1;MYC can activate TWIST1 through GATA1 and EGR1 protein
NF1	not TWIST1	TWIST1	-	-
PI3K_c	(JUN or (EGFR or ESR1)) or (IRS1 and IGF1R and IGF1)	EGFR,ESR1,IRS1,IGF1R	JUN	JUN can activate PI3KCA through EGR1
PTEN	S6K1 and not SRC	SRC	-	S6K1 can promote nuclear export of PTEN (PMID: 18006852)
PIP3	PI3K_c and not PTEN	PI3K,PTEN	-	-
PDPK1	PIP3 and IGF1R	PIP3,IGF1R	-	-
MTORC2_c	PIP3 and not S6K1	PIP3	-	S6K1 can inhibit MTORC2 activity (PMID: 24407358 and PMID: 15249583)
AKT_i	(MTORC2_c or PDPK1) and PIP3	MTORC2,PDPK1,PIP3	-	-
FOXO3	not (AKT_i or ERK_i) or NFKB1	AKT,ERK_i	NFKB1	-
FOXO1	not SGK1	SGK1	-	-
CREB1	AKT_i	AKT	-	-
GSK3B	not (AKT_i and ERK_i)	AKT,ERK	-	-
TSC2	not AKT_i and PRKAA2	AKT,PRKAA2	-	-
RHEB	not TSC2	TSC2	-	-
MTORC1_c	RHEB	RHEB	-	-
S6K1	MTORC1_c and ERK_i	MTORC1,ERK_i	-	-
IRS1	not S6K1	S6K1	-	-
SGK1	(MTORC2_c or MTORC1_c) and PDPK1	PDPK1,MTORC2,MTORC1	-	-
NEDD4L	not SGK1	SGK1	-	-
NF2	NEDD4L	NEDD4L	-	-
LATS1	NF2 and LCK	NF2	LCK	Assuming that LCK can regulate LATS1 through SHC1-> AR -> ETS1 proein
YAP1	not LATS1	LATS1	-	-
TEAD1	YAP1 and ABL1	YAP1	ABL1	ABL1 can regulate TEAD1 through CDK5 and AR protein
IVEBP1	not MTORC1_c	MTORC1_c	-	-
EIF4E	not IVEBP1	IVEBP1	-	-
MYC	((ESR1 or CTNNB1 or PIM) and not GSK3B) or (JAK2 and EIF4E and STAT3)	CTNNB1,PIM,GSK3B,STAT3,JAK2,EIF4E	-
P21	not (ERK_i or AKT_i or MYC) and MYOG	ERK,AKT,MYC	MYOG	MYOG can activate P21 through SMARCA4
CYCLIN_D_c	(((TEAD1 or TCF4 or STAT3) and not (GSK3B and (CDKN2A and P21)))) and (EIF4E and MYC and STAT3)	TCF4,TEAD1,GSK3B,CDKN2A,P21,MYC,STAT3	-	-
PRB	not CYCLIN_D_c	CYCLIND	-	-
E2F1	not PRB	PRB	-	-
P53	not MDM2	MDM2	-	-
MDM2	P53 and AKT_i	P53,AKT	-	-
MCL1	not GSK3B or (ERK_i or MAPK8)	GSK3B,ERK,MAPK8	-	-
BAD	not(PAK1 or AKT_i or ERK_i or PIM)	PAK,AKT,ERK,PIM	-	-
BCL2	not (BAD or BIM) and (CREB1 and ERK_i)	BAD,BIM,CREB,ERK	-	-
BCLXL	not (BAD or BIM) and CREB1	BAD,BIM,CREB	-	-
BIM	not (BCL2 or BCLXL or AKT_i) and (FOXO3 and FOXO1)	FOXO3,FOXO1,AKT	-	BLC2 and BCLXL binds BIM and inhibits the apoptotic activity (PMID: 9430630)
BID	CASP8	CASP8	-	-
BAK1	((BIM or P53) or BID) or not MCL1	BIM,P53,BID,MCL1	-	-
BAX	((BIM and P53) and BID) or not MCL1	BIM,P53,BID,MCL1	-	-
CYCS	BAK1 or BAX	BAK1,BAX	-	-
CASP9	(CYCS or CASP3) and not ((ERK_i and JAK2) or (AKT_i and PRKACA and BCLXL))	ERK,AKT,CYCS,CASP3,CASP8,PRKACA,BCLXL,JAK2	-	JAK2 can inhibit CASP9 through EZH2,AR, and ETS1 protein.
CASP3	CASP9 and CASP8	CASP9,CASP8	-	-
HSP90AA1	not PDPK1 and ABL1	PDPK1	ABL1	ABL1 can regulate HSP90AA1 through CDK5,AR,and MTIF protein
NOS3	HSP90AA1 or AKT_i	HSP90AAA1,AKT	-	-
IL1B	NOS3 and RELA	RELA,NOS3	-	-
STK11	not ERK_i and FOXO3	ERK	FOXO3	FOXO3 can activate STK11 through FOXM1 and AR protein
PRKAA2	STK11 or STAT1	STK11	STAT1	STAT1 can activate PKAA2 through SMARCA4
PAK2	RAC1 and SRC	RAC1,SRC	-	-
KRT14	PAK2 or EGFR	EGFR	PAK2	PAK2 activate KRT14 through PRL (PRL -> PAK2 found in Signor)
TRADD	not KRT14 or NFKB1	KRT14	NFKB1	-
FASLG	FASLG and P53 and FOXO3	P53,FOXO3	-	Assuming that FALSG is self-sustaining when there is no perturbation.
FAS	(FASLG or P53) and not AKT_i	FALSG,P53,AKT_i	-	-
FADD	TRADD or FAS	FAS,TRADD	-	-
CASP8	FADD or not(ERK_i and SRC)	FADD,ERK,SRC	-	-
PRKACA	AKT_i or WNT1	AKT,WNT	-	-
SRC	PRKACA and ESR1	PRKACA	ESR1	-
ABL1	SRC and GRB2	GRB2,SRC	-	-
ABL2	ABL1	ABL1	-	-
CEBPB	(ERK_i or ABL2 or GSK3B or INS)	ABL2,ERK,GSK3B,INS	-	-
CDKN2A	not MYC	MYC	-	-
INS	INS	-	-	Assuming that INS is self-sustaining when there is no perturbation.
INSR	INS or FOXO3	INS	FOXO3	FOXO3 activate INSR through AR protein
GRB7	INSR	INSR		-
RND1	GRB7 and DVL1	GRB7,DVL1	-	-
RAC1	(PI3K_c and DVL1) and not AKT_i	PI3K,AKT,DVL1	-	-
MAPK8	RAC1 or RND1 or JUN or MYC	RAC1,RND1	JUN,MYC	-

## Sheet: MDA-MB-231 model
Node	Logical rule	Signor_database	SignalLink_database	Other
IL6	IL1B or IL6	IL1B	-	Assuming that IL6 is self-sustaining when there is no perturbation.
IL6R	IL6 and ESR1	IL6	ESR1	ESR1 activate IL6R through FOS
JAK2	(IL6R and ABL1 and IL8) and IRS1	ABL1,IL6R	-	PI3K/MTOR inhibition can activate the JAK2/STAT5 signaling thorugh relief negative regulation of IRS1 and IL8 induction (PMID: 23238015)
STAT5	JAK2 or SRC or EGFR or MAPK8	JAK2,EGFR,SRC	MAPK8	-
IL8	(JAK2 and STAT5) and ERK_i and ESR1	-	ESR1	IL8 is activated by STAT5 (PMID: 23238015) and we assumed that STAT5 require JAK2 to activate IL8; ERK can induce the IL8 mRNA expression as evidenced in fibroblast (PMID: 28806729)
PIM	STAT5 or not GATA3	STAT5	GATA3	GATA3 can inhibit PIM throug CEBPA inhibition
STAT3	(IL1B and SRC and MAPK8) and JAK2	MAPK8,SRC,JAK2,IL1B	-	-
STAT1	(SRC and MAPK8) or (JAK2 and EGFR)	JAK2,EGFR,SRC,MAPK8	-	-
GATA3	not STAT1 and ESR1	STAT1	ESR1	-
PPARG	not GATA3 or CEBPB	GATA3,CEBPB	-	-
WNT1	PGR or WNT1	-	PGR	Assuming that WNT is self-sustaining when there is no perturbation; PGR activate WNT through MYC and EGR1 protein
FZD3	WNT1	WNT1	-	-
DVL1	FZD3 or JUN	FZD3	JUN	-
AXIN1	not DVL1 or (GSK3B or (CREB1 and JUN))	DVL1,GSK3B	CREB1,JUN	JUN and CREB1 activate AXIN1 through FOS protein
APC	AXIN1 and FOXO1	AXIN1	FOXO1	FOXO1 can activate APC through EGR1
DC	APC and GSK3B	-	-	Assuming that the destruction complex formation require both APC and GSK3B (PMID: 23169527)
CTNNB1	not DC or (WNT1 or RELA)	DC,WNT1	RELA	-
TCF4	(CTNNB1 and JUN) and PGR	CTNNB1,JUN	PGR	-
PAK1	TCF4	-	TCF4	TCF4 can activate PAK1 through MTIF protein
DLL_i	DLL_i	-	-	Assuming that DLL_i is self-sustaining when there is no perturbation.
NOTCH1	DLL_i or CTNNB1 or LCK	DLL_i,CTNNB1,LCK	-	-
NFKB1	NOTCH1	NOTCH1	-	-
RELA	NFKB1 or PIM	NFKB1,PIM	-	-
JUN	(RELA or MAPK8 or PPARG) or ERK_i	RELA,MAPK8,PPARG,ERK_i	-	-
NCID	NOTCH1	-	-	Assuming that the notch intracellular domain (NCID) will be formed when NOTCH1 is activated (https://www.genome.jp/pathway/hsa04330)
HES1	NCID and WNT1	NCID	WNT1	-
HEY1	NCID	NCID	-	-
MYOD1	not HES1 and ESR1	HES1	ESR1	ESR1 activate MYOD1 through FOS
MYOG	not HEY1 and MYOD1	HEY1,MYOD1	-	-
PAX7	not MYOG and FOXO1	MYOG	FOXO1	FOXO1 can activate PAX7 through AR
KMT2D	PAX7 and not AKT_i	PAX7	-	KMT2D activity is inhibited by AKT (PMID: 28336670)
IGF1	IGF1	-	-	Assuming that IGF1 is self-sustaining when there is no perturbation.
IGF1R	IGF1 and (FOXO3 and ESR1)	IGF1	-	the IGF1R will be upregulated when the FOXO3 and ESR1 is available (PMID: 25877889)
NRG1	NRG1	-	-	Assuming that NRG1 is self-sustaining when there is no perturbation.
HER3	NRG1 and HER2	NRG1,ERBB2	-	-
HER2	HER3 and EGFR	EGFR	-	For HER3, we assume that it will activate each other to from dimierization. HER2 level wiill be upregulated when FOXO3 and ESR1 is available (PMID: 25877889)
PG	PG	-	-	Assuming that PG is self-sustaining when there is no perturbation.
PGR	(GATA3 and PG) and not ESR1	PG,ESR1	GATA3	-
ES	ES	-	-	-
ESR1	(ES and AKT_i and KMT2D) and (PGR and FOXO3)	ES,AKT,KMT2D,PGR	-	FOXO3 is transcriptionally upregulated ESR1 level (PMID: 25877889)
EGF	EGF	-	-	Assuming that EGF is self-sustaining when there is no perturbation.
EGFR	(EGF or (HER2 and HER3)) or not MEK_i	EGF,HER2-HER3	-	the activation of EGFR is required both HER2 and HER3 activation;EGFR can be inhibited by MEK (PMID: 19147570)
GRB2	(IRS1 and SRC) or EGFR	IRS1,SRC,EGFR	-	-
SOS1	GRB2	GRB2	-	-
HRAS	SOS1 or (PIP3 or not NF1)	SOS1,NF1	-	PI3K can activate RAS through PIP3 (PMID: 22260680 and PMID: 19225459);
RAS_i	SOS1 or PIP3	SOS1	-	PI3K can activate RAS through PIP3 (PMID: 22260680 and PMID: 19225459);
RAF1	(HRAS or RAS_i) or not AKT_i	HRAS,RAS_i,AKT	-	-
MEK_i	RAF1	RAF1
ERK_i	MEK_i	MEK_i	-	-
LCK	ERK_i	ERK_i	-	-
TWIST1	ERK_i and STAT3	ERK_i	STAT3	-
NF1	not TWIST1	TWIST1	-	-
PI3K_c	EGFR or ((ESR1 and (IRS1 or IGF1R)) and (HRAS and RAS_i))	EGFR,ESR1,IRS1,IGF1R,RAS_i,HRAS	-	-
PTEN	S6K1 or not SRC	SRC	-	S6K1 can promote nuclear export of PTEN (PMID: 18006852)
PIP3	PI3K_c or not PTEN	PI3K,PTEN	-	-
PDPK1	PIP3 or IGF1R	PIP3,IGF1R	-	-
MTORC2_c	PIP3 or not S6K1	PIP3	-	S6K1 can inhibit MTORC2 activity (PMID: 24407358 and PMID: 15249583)
AKT_i	((MTORC2_c or PDPK1) and PIP3) or (IRS1 or IGF1R or EGFR)	MTORC2,PDPK1,PIP3,IGF1R	IRS1,EGFR	-
FOXO3	not AKT_i	AKT	-	-
FOXO1	not (SGK1 or AKT_i) and ESR1	SGK1,AKT	ESR1	-
CREB1	AKT_i	AKT	-	-
GSK3B	not (AKT_i or ERK_i)	AKT,ERK	-	-
TSC2	not (AKT_i or ERK_i) and PRKAA2	AKT,ERK,PRKAA2	-	-
RHEB	not TSC2	TSC2	-	-
MTORC1_c	(RHEB or (ERK_i and PIM))	RHEB,ERK	-	PIM share AKT downstrean target including MTORC1 (PMID: 27604488)
S6K1	MTORC1_c and ESR1	MTORC1	ESR1	-
IRS1	not S6K1 and (INSR or IGF1R)	S6K1,IGF1R,INSR	-	-
SGK1	(MTORC2_c or MTORC1_c) and PDPK1	PDPK1,MTORC2,MTORC1	-	-
NEDD4L	not SGK1	SGK1	-	-
NF2	NEDD4L	NEDD4L	-	-
LATS1	NF2 and LCK	NF2	LCK	Assuming that LCK can regulate LATS1 through SHC1-> AR -> ETS1 proein
YAP1	not LATS1 or ABL1	LATS1,ABL1	-	-
TEAD1	YAP1	YAP1	-	-
IVEBP1	not MTORC1_c	MTORC1_c	-	-
EIF4E	not IVEBP1	IVEBP1	-	-
MYC	(((CTNNB1 or PIM) and EIF4E) and not GSK3B) or (STAT3 and JAK2 and EIF4E)	CTNNB1,PIM,GSK3B,STAT3,JAK2,EIF4E	-	-
P21	not (ERK_i and AKT_i)	ERK,AKT	-	-
CYCLIN_D_c	(TCF4 or TEAD1 or (STAT3 or MYC)) and not (GSK3B or (CDKN2A or P21))	TCF4,TEAD1,GSK3B,CDKN2A,P21,MYC,STAT3	-	-
PRB	not CYCLIN_D_c	CYCLIND	-	-
E2F1	not PRB	PRB	-	-
P53	not MDM2	MDM2	-	-
MDM2	P53	P53	-	-
MCL1	not GSK3B or ERK_i or MAPK8	GSK3B,ERK,MAPK8	-	-
BAD	not( PAK1 and AKT_i and ERK_i and PIM)	PAK,AKT,ERK,PIM	-	-
BCL2	not (BAD or BIM) and (CREB1 and ERK_i and BCLXL)	BAD,BIM,CREB,ERK	-	we assume that BCL2 and BCLXL, once they are activated, will phospholyrate each other for prevent apoptotic protein. (PMID: 30875364)
BCLXL	not (BAD and BIM) or (CREB1 or BCL2)	BAD,BIM,CREB	-	we assume that BCL2 and BCLXL, once they are activated, will phospholyrate each other for prevent apoptotic protein. (PMID: 30875364)
BIM	not (BCL2 or BCLXL) and (FOXO3 or FOXO1)	FOXO3,FOXO1	-	BLC2 and BCLXL binds BIM and inhibits the apoptotic activity (PMID: 9430630)
BID	CASP8 and not BCLXL	CASP8	BCLXL	-
BAK1	((BIM or P53) or BID) or not (MCL1 and BCL2)	BIM,P53,BID,MCL1,BCL2	-	-
BAX	((BIM or P53) or BID) or not (MCL1 and BCL2)	BIM,P53,BID,MCL1,BCL2	-	-
CYCS	BAK1 and BAX and P53	BAK1,BAX,P53	-	-
CASP9	((CYCS and CASP8) or CASP3) and not (AKT_i and ERK_i and PRKACA)	ERK,AKT,PRKACA,CYCS,CASP3,CASP8	-	-
CASP3	CASP9	CASP9	-	-
HSP90AA1	not PDPK1 or STAT1	PDPK1	STAT1	PDPK1 can inhibit HSP90AA1 through PRKCG
NOS3	HSP90AA1 or AKT_i	HSP90AAA1,AKT	-	-
IL1B	NOS3 and RELA and STAT1	RELA,NOS3	STAT1	-
STK11	not ERK_i or STAT5	ERK	STAT5	-
PRKAA2	STK11	STK11	-	-
PAK2	RAC1 or SRC	RAC1,SRC	-	-
KRT14	PAK2 and EGFR	EGFR,PAK2	-	PAK2 activate KRT14 through PRL
TRADD	not KRT14 and P53	KRT14	P53	-
FASLG	FASLG and P53 and FOXO3	P53	FOXO3	Assuming that FALSG is self-sustaining when there is no perturbation.
FAS	(FASLG or P53) and not AKT_i	FALSG,P53,AKT	-	-
FADD	TRADD or FAS or JUN	FAS,TRADD	JUN	JUN can activate FADD through FOS
CASP8	FADD or not(ERK_i and SRC)	FADD,ERK,SRC	-	-
PRKACA	(AKT_i and WNT1) or EGFR	AKT,WNT	EGFR	EGFR can activate PRKACA through FOS
SRC	PRKACA	PRKACA	-	-
ABL1	SRC or GRB2 or JUN	GRB2,SRC	JUN	JUN can activate ABL1 through FOS
ABL2	ABL1	ABL1	-	-
CEBPB	ABL2 and ESR1	ABL2	ESR1	-
CDKN2A	not MYC	MYC	-	-
INS	INS	-	-	Assuming that INS is self-sustaining when there is no perturbation.
INSR	INS or INSR	INS,INSR	-	-
GRB7	INSR and ESR1	INSR	ESR1	-
RND1	GRB7 and DVL1	GRB7,DVL1	-	-
RAC1	PI3K_c	PI3K	-	-
MAPK8	RAC1 or RND1 or JUN	RAC1,RND1	JUN	-

## Sheet: BT-549 model
Node	Logical rule	Signor_database	SignalLink_database	Other
IL6	IL1B or IL6	IL1B	-	Assuming that IL6 is self-sustaining when there is no perturbation.
IL6R	IL6	IL6	-	-
JAK2	(IL6R or ABL1 or IL8) or IRS1	ABL1,IL6R	-	PI3K/MTOR inhibition can activate the JAK2/STAT5 signaling thorugh relief negative regulation of IRS1 and IL8 induction (PMID: 23238015)
STAT5	JAK2 and EGFR	JAK2,EGFR	-	-
IL8	STAT5 or ERK_i	-		IL8 is activated by STAT5 (PMID: 23238015); ERK can induce the IL8 mRNA expression in fibroblast (PMID: 28806729)
PIM	STAT5	STAT5	-	-
STAT3	(IL1B or SRC or MAPK8) or JAK2	MAPK8,SRC,JAK2,IL1B	-	-
STAT1	JAK2 and SRC and EGFR	JAK2,EGFR,SRC	-	-
GATA3	KMT2D and not STAT1	STAT1	KMT2D	KMT2D activate GATA3 by MEN1
PPARG	not GATA3 and CEBPB	GATA3,CEBPB	-	-
WNT1	PGR and WNT1	-	PGR	Assuming that WNT is self-sustaining when there is no perturbation;PGR activate WNT through MYC and EGR1 protein
FZD3	WNT1	WNT1	-	-
DVL1	FZD3	FZD3	-	-
AXIN1	not DVL1 and GSK3B	DVL1,GSK3B	-	-
APC	AXIN1	AXIN1	-	-
DC	APC and GSK3B	-	-	Assuming that the destruction complex formation require both APC and GSK3B (PMID: 23169527)
CTNNB1	not DC and (AKT_i and WNT1 and PAK1)	DC,AKT_i,WNT1,PAK1	-	-
TCF4	CTNNB1 or JUN	CTNNB1,JUN	-	-
PAK1	TCF4 and AKT_i	-	AKT_i,TCF4	TCF4 can activate PAK1 through MTIF protein
DLL_i	DLL_i	-	-	Assuming that DLL_i is self-sustaining when there is no perturbation.
NOTCH1	DLL_i and CTNNB1	DLL_i,CTNNB1	-	-
NFKB1	NOTCH1 or GSK3B	NOTCH1,GSK3B	-	-
RELA	NFKB1 or PIM	NFKB1,PIM	-	-
JUN	(RELA or MAPK8 or PPARG) or ERK_i	RELA,MAPK8,PPARG,ERK_i	-	-
NCID	NOTCH1	-	-	Assuming that the notch intracellular domain (NCID) will be formed when NOTCH1 is activated (https://www.genome.jp/pathway/hsa04330)
HES1	NCID and not CASP3	NCID	-	we assume that the activation of CASP3 will inhibit the activation of WNT signaling pathway
HEY1	NCID	NCID	-	-
MYOD1	not HES1	HES1	-	-
MYOG	not HEY1 or MYOD1	HEY1,MYOD1	-	-
PAX7	not MYOG and FOXO1	MYOG	FOXO1	FOXO1 can activate PAX7 through AR
KMT2D	PAX7 and not AKT_i	PAX7	-	KMT2D activiity is inhibited by AKT (PMID: 28336670)
IGF1	IGF1	-	-	Assuming that IGF1 is self-sustaining when there is no perturbation.
IGF1R	IGF1 and (FOXO3 and ESR1)	IGF1	-	the IGF1R will be upregulated when the FOXO3 and ESR1 is available (PMID: 25877889)
NRG1	NRG1	-	-	Assuming that NRG1 is self-sustaining when there is no perturbation.
HER3	NRG1 and HER2	NRG1,ERBB2	-	-
HER2	HER3 and (FOXO3 and ESR1)	-	-	For HER3, we assume that it will activate each other to from dimierization. HER2 level wiill be upregulated when FOXO3 and ESR1 is available (PMID: 25877889)
PG	PG	-	-	Assuming that PG is self-sustaining when there is no perturbation.
PGR	(P21 and PG) and not (ESR1 or ERK_i or AKT_i)	PG,P21,ESR1,ERK,AKT	-	P21 activate through CDK2 inhibition
ES	ES	-	-	-
ESR1	(ES and AKT_i and KMT2D) and (PGR and FOXO3)	ES,AKT,KMT2D,PGR	-	FOXO3 is transcriptionally upregulated ESR1 level (PMID: 25877889)
EGF	EGF	-	-	Assuming that EGF is self-sustaining when there is no perturbation.
EGFR	EGF and (HER2 and HER3)	EGF,HER2-HER3	-	the activation of EGFR is required both HER2 and HER3 activation
GRB2	IRS1 or (HER2 and LATS1 and SRC and EGFR)	IRS1,SRC,ERBB2,EGFR	LATS1	LATS1 can regulate GRB2 through CDK1->AR protein.
SOS1	GRB2 or ABL1	GRB2	ABL1	ABL1 can activate SOS1 through BCL6, HDAC7, and HIF1A
HRAS	(SOS1 or PIP3) and not NF1	SOS1,NF1	-	PI3K can activate RAS through PIP3 (PMID: 22260680 and PMID: 19225459);
RAS_i	SOS1 or PIP3	SOS1	-	PI3K can activate RAS through PIP3 (PMID: 22260680 and PMID: 19225459);
RAF1	(HRAS or RAS_i)	HRAS,RAS_i	-	-
MEK_i	RAF1	RAF1		-
ERK_i	MEK_i	MEK_i	-	-
LCK	ERK_i	ERK_i	-	-
TWIST1	ERK_i	ERK_i	-	-
NF1	not TWIST1	TWIST1	-	-
PI3K_c	(EGFR and ESR1) or (IRS1 and IGF1R )	EGFR,ESR1,IRS1,IGF1R	-	-
PTEN	S6K1 or not SRC	SRC	-	S6K1 can promote nuclear export of PTEN (PMID: 18006852)
PIP3	PI3K_c and not PTEN	PI3K,PTEN	-	-
PDPK1	PIP3 or IGF1R	PIP3,IGF1R	-	-
MTORC2_c	PIP3 or not S6K1	PIP3	-	S6K1 can inhibit MTORC2 activity (PMID: 24407358 and PMID: 15249583)
AKT_i	((MTORC2_c or PDPK1) and PIP3) and (IRS1 or IGF1R)	MTORC2,PDPK1,PIP3,IGF1R	IRS1	-
FOXO3	not (AKT_i or ERK_i)	AKT,ERK	-	-
FOXO1	not SGK1	SGK1	-	-
CREB1	AKT_i	AKT	-	-
GSK3B	not (AKT_i and ERK_i)	AKT,ERK	-	-
TSC2	not (AKT_i or ERK_i) and (PRKAA2 and GSK3B)	AKT,ERK,GSK3B,PRKAA2	-	-
RHEB	not TSC2	TSC2	-	-
MTORC1_c	RHEB and (NRG1 or IGF1)	RHEB	-	NRG1 or IGF1 ligand can active MTORC1 level after assigning pi3k inhibitor (PMID: 23903756)
S6K1	MTORC1_c and ERK_i	MTORC1, ERK	-	-
IRS1	not S6K1 or (INSR and IGF1R)	S6K1,IGF1R,INSR	-	-
SGK1	(MTORC2_c or MTORC1_c) or PDPK1	PDPK1,MTORC2,MTORC1	-	-
NEDD4L	not SGK1	SGK1	-	-
NF2	NEDD4L or not (PAK2 and PAK1 and PRKACA)	NEDD4L,PAK1,PAK2,PRKACA	-	-
LATS1	NF2 or LCK	NF2	LCK	Assuming that LCK can regulate LATS1 through SHC1-> AR -> ETS1 proein
YAP1	not LATS1 or ABL1	LATS1,ABL1	-	-
TEAD1	YAP1	YAP1	-	-
IVEBP1	not MTORC1_c	MTORC1_c	-	-
EIF4E	not IVEBP1	IVEBP1	-	-
MYC	(((CTNNB1 or PIM) and not GSK3B) or ((STAT3 and JAK2) or (ESR1 and FOXO3))) or EIF4E	CTNNB1,PIM,GSK3B,STAT3,JAK2,ESR1,EIF4E	-	we assume that ESR1 require the FOXO3 activation for activating MYC
P21	not (ERK_i or MYC or AKT_i) and (MYOG and MAPK8 and PIM)	MYC,ERK,AKT,MYOG,MAPK8,PIM	-	-
CYCLIN_D_c	((TCF4 or TEAD1 ) and not (GSK3B or CDKN2A or P21)) or (MYC and EIF4E and STAT3)	TCF4,TEAD1,GSK3B,CDKN2A,P21,MYC,STAT3	-	-
PRB	not CYCLIN_D_c	CYCLIND	-	-
E2F1	not PRB	PRB	-	-
P53	not MDM2	MDM2	-	-
MDM2	P53 or AKT_i	P53,AKT	-	-
MCL1	not GSK3B or ERK_i	GSK3B,ERK	-	-
BAD	not( PAK1 or AKT_i or ERK_i or PIM)	PAK,AKT,ERK,PIM	-	-
BCL2	not (BAD or BIM) and (CREB1 and ERK_i and BCLXL)	BAD,BIM,CREB,ERK	-	we assume that BCL2 and BCLXL, once they are activated, will phospholyrate each other for prevent apoptotic protein. (PMID: 30875364)
BCLXL	not (BAD or BIM) and (CREB1 and BCL2)	BAD,BIM,CREB	-	we assume that BCL2 and BCLXL, once they are activated, will phospholyrate each other for prevent apoptotic protein. (PMID: 30875364)
BIM	not (BCL2 or BCLXL) and (FOXO3 and FOXO1)	FOXO3,FOXO1	-	BLC2 and BCLXL binds BIM and inhibits the apoptotic activity (PMID: 9430630)
BID	CASP8 and P53	CASP8,P53	-	-
BAK1	((BIM or P53) and BID) and not MCL1	BIM,P53,BID,MCL1	-	-
BAX	((BIM or P53) or BID) or not (MCL1 and AKT_i)	BIM,P53,BID,MCL1,AKT	-	-
CYCS	BAK1 or BAX	BAK1,BAX	-	-
CASP9	(CYCS or CASP3) and not ((PRKACA and AKT_i) or ERK_i)	ERK,AKT,PRKACA,CYCS,CASP3	-	-
CASP3	CASP9	CASP9	-	-
HSP90AA1	not PDPK1 or ABL1	PDPK1	ABL1	ABL1 can regulate HSP90AA1 through CDK5,AR,and MTIF protein
NOS3	HSP90AA1 and AKT_i	HSP90AAA1,AKT	-	-
IL1B	NOS3 or RELA	RELA,NOS3	-	-
STK11	not (ERK_i and FOXO3)	FOXO3,ERK	-	-
PRKAA2	STK11	STK11	-	-
PAK2	RAC1 or SRC	RAC1,SRC	-	-
KRT14	PAK2 and EGFR	EGFR	PAK2	PAK2 activate KRT14 through PRL
TRADD	not KRT14	KRT14	-	-
FASLG	FASLG	-	-	Assuming that FALSG is self-sustaining when there is no perturbation.
FAS	(FASLG or P53) or not AKT_i	FALSG,P53,AKT	-	-
FADD	TRADD and FAS and P53	FAS,TRADD	P53	P53 can activate FADD through FOS
CASP8	(FADD or NF1) or not(ERK_i and SRC)	FADD,ERK,SRC	NF1	NF1 activate CASP8 through FOS
PRKACA	EGFR or (AKT_i and WNT1 and JUN)	AKT,WNT	JUN,EGFR	EGFR and JUN can activate PRKACA through FOS
SRC	PRKACA or ABL1	PRKACA	ABL1	ABL1 can activate SRC through BCL6 and FOS protein
ABL1	GRB2	GRB2	-	-
ABL2	ABL1	ABL1	-	-
CEBPB	ABL2	ABL2	-	-
CDKN2A	not (MYC and AKT_i)	MYC,AKT	-	AKT can inhibit CDKN2A through CHUK and IKBKB
INS	INS	-	-	Assuming that INS is self-sustaining when there is no perturbation.
INSR	INS or INSR	INS,INSR	-	-
GRB7	INSR	INSR	-	-
RND1	GRB7 or DVL1	GRB7,DVL1	-	-
RAC1	(PI3K_c or SRC or DVL1) or not AKT_i	PI3K,SRC,DVL1,AKT	-	-
MAPK8	RAC1 or RND1	RAC1,RND1	-	-

## Sheet: Drug combination dataset
drug_row	drug_col	cell_line_name	experiment_hsa	predicted_hsa
PACLITAXEL	SORAFENIB	BT-549	14.7631	0.92317
NILOTINIB	PACLITAXEL	BT-549	11.23	0.866756
NSC733504	MITOTANE	BT-549	10.547	-3.43154
PACLITAXEL	NSC733504	BT-549	9.10623	-0.494
PACLITAXEL	LAPATINIB	BT-549	8.49756	-0.13386
GEFITINIB	MITOTANE	BT-549	7.72828	-3.44556
MEGESTROL ACETATE	DASATINIB	BT-549	5.22026	-3.64897
AZD5363	BUPARLISIB	BT-549	4.30005	-0.873229
MEGESTROL ACETATE	SORAFENIB	BT-549	4.00998	-2.20082
MK-2206	AZD5363	BT-549	3.98845	0.189757
VANDETANIB	TAMOXIFEN CITRATE	BT-549	3.00773	0.221028
RUXOLITINIB	FULVESTRANT	BT-549	2.64577	0.555784
GEFITINIB	MEGESTROL ACETATE	BT-549	2.3135	-1.41097
RUXOLITINIB	CELECOXIB	BT-549	2.11528	0.251011
SORAFENIB	EMCYT (PHARMACIA)	BT-549	1.39333	-7.98721
LAPATINIB	TRISENOX	BT-549	0.924322	-6.36519
RALOXIFENE	SORAFENIB	BT-549	0.432258	-5.81133
DASATINIB	LAPATINIB	BT-549	0.259048	0.778667
RALOXIFENE	CELECOXIB	BT-549	-0.140998	-3.45352
VANDETANIB	LAPATINIB	BT-549	-0.456567	2.19124
VANDETANIB	TRISENOX	BT-549	-0.949728	-6.30591
RALOXIFENE	ANTIBIOTIC AY 22989	BT-549	-1.61189	-4.5245
RALOXIFENE	TAMOXIFEN CITRATE	BT-549	-1.71211	1.4592
LAPATINIB	ERLOTINIB HYDROCHLORIDE	BT-549	-1.77111	-0.287955
NILOTINIB	NSC733504	BT-549	-2.44889	-1.74849
MEGESTROL ACETATE	TAMOXIFEN CITRATE	BT-549	-3.20955	-2.27773
RALOXIFENE	NILOTINIB	BT-549	-3.71817	-2.9583
VANDETANIB	SORAFENIB	BT-549	-5.0863	1.48776
TAMOXIFEN CITRATE	NILOTINIB	BT-549	-6.1293	0.396346
VANDETANIB	EMCYT (PHARMACIA)	BT-549	-9.66098	-3.00887
SELUMETINIB	MK-2206	MCF-7	15.4601	5.65999
AZD2014	TEMSIROLIMUS	MCF-7	11.6197	-1.03961
AZD5363	FULVESTRANT	MCF-7	11.3436	0.899955
VANDETANIB	ANTIBIOTIC AY 22989	MCF-7	7.13147	-4.74675
TAMOXIFEN CITRATE	TRISENOX	MCF-7	6.90223	-6.03959
RALOXIFENE	CELECOXIB	MCF-7	5.8173	-1.7268
RUXOLITINIB	ERLOTINIB HYDROCHLORIDE	MCF-7	5.81161	0.170323
RUXOLITINIB	IMATINIB	MCF-7	3.59508	0.768392
GEFITINIB	FULVESTRANT	MCF-7	2.82022	0.177025
ANTIBIOTIC AY 22989	DASATINIB	MCF-7	2.06392	-4.34467
ANTIBIOTIC AY 22989	MITOTANE	MCF-7	1.23071	-1.64807
PACLITAXEL	ERLOTINIB HYDROCHLORIDE	MCF-7	1.1895	0.0477735
ANTIBIOTIC AY 22989	PACLITAXEL	MCF-7	1.13086	-2.26366
PACLITAXEL	NSC733504	MCF-7	0.723115	-3.39381
TAMOXIFEN CITRATE	SORAFENIB	MCF-7	0.0408332	1.37024
TAMOXIFEN CITRATE	MITOTANE	MCF-7	-1.30933	0.593709
ANTIBIOTIC AY 22989	FULVESTRANT	MCF-7	-1.54763	-6.472
MITOTANE	NILOTINIB	MCF-7	-1.69352	1.80547
NILOTINIB	PACLITAXEL	MCF-7	-2.60555	0.756754
DASATINIB	SORAFENIB	MCF-7	-2.61911	-0.92708
NILOTINIB	TRISENOX	MCF-7	-3.06444	-6.43987
CELECOXIB	TRISENOX	MCF-7	-3.71444	-9.55791
IMATINIB	NILOTINIB	MCF-7	-4.77449	-1.58993
EMCYT (PHARMACIA)	TRISENOX	MCF-7	-4.89455	-5.6167
CELECOXIB	SORAFENIB	MCF-7	-5.7434	8.10345
GEFITINIB	MEGESTROL ACETATE	MCF-7	-7.62077	-1.8113
RALOXIFENE	TRISENOX	MCF-7	-10.5239	-4.88002
VANDETANIB	MEGESTROL ACETATE	MCF-7	-10.5618	-3.8421
VANDETANIB	EMCYT (PHARMACIA)	MCF-7	-13.4062	-1.54014
MEGESTROL ACETATE	EMCYT (PHARMACIA)	MCF-7	-14.3448	-3.13288
ANTIBIOTIC AY 22989	LAPATINIB	MDA-MB-231	7.58648	1.916
NSC733504	MITOTANE	MDA-MB-231	6.19756	-1.95117
VANDETANIB	ERLOTINIB HYDROCHLORIDE	MDA-MB-231	5.70669	0.7
NSC733504	TRISENOX	MDA-MB-231	4.33779	1
GEFITINIB	ERLOTINIB HYDROCHLORIDE	MDA-MB-231	3.61568	0.6
TAMOXIFEN CITRATE	IMATINIB	MDA-MB-231	3.23111	0.9
NSC733504	EMCYT (PHARMACIA)	MDA-MB-231	3.04725	-2.52
GEFITINIB	PACLITAXEL	MDA-MB-231	2.33314	-0.6
GEFITINIB	FULVESTRANT	MDA-MB-231	1.57868	0
GEFITINIB	ANTIBIOTIC AY 22989	MDA-MB-231	0.714248	1.874
EMCYT (PHARMACIA)	TRISENOX	MDA-MB-231	0.626314	-3.352
FULVESTRANT	SORAFENIB	MDA-MB-231	0.550947	0.6
DASATINIB	SORAFENIB	MDA-MB-231	0.465337	1.5
RALOXIFENE	MITOTANE	MDA-MB-231	0.310335	0.502842
CELECOXIB	SORAFENIB	MDA-MB-231	0.300563	0.8
CELECOXIB	IMATINIB	MDA-MB-231	0.282093	0
RALOXIFENE	TAMOXIFEN CITRATE	MDA-MB-231	-0.545491	0.0944936
GEFITINIB	CELECOXIB	MDA-MB-231	-2.45813	-0.3
RUXOLITINIB	IMATINIB	MDA-MB-231	-2.49749	0.3
VANDETANIB	CELECOXIB	MDA-MB-231	-3.67237	2.7
RALOXIFENE	IMATINIB	MDA-MB-231	-4.20965	-3.25601
MEGESTROL ACETATE	DASATINIB	MDA-MB-231	-4.89711	-10.2
MEGESTROL ACETATE	NSC733504	MDA-MB-231	-6.96217	-11.6
RALOXIFENE	ERLOTINIB HYDROCHLORIDE	MDA-MB-231	-7.317	0.371569
MEGESTROL ACETATE	SORAFENIB	MDA-MB-231	-8.88719	-9
MEGESTROL ACETATE	IMATINIB	MDA-MB-231	-9.2615	-8.8
IMATINIB	LAPATINIB	MDA-MB-231	-9.85111	-0.3
RUXOLITINIB	MEGESTROL ACETATE	MDA-MB-231	-11.4214	-15
IMATINIB	ANTIBIOTIC AY 22989	MDA-MB-231	-11.8356	2.44078
RALOXIFENE	MEGESTROL ACETATE	MDA-MB-231	-13.5839	-9.83635
SAPITINIB	MK-2206	MDA-MB-468	24.6676	-2.80797
VANDETANIB	ANTIBIOTIC AY 22989	MDA-MB-468	14.2578	-3.977
RUXOLITINIB	GEFITINIB	MDA-MB-468	12.4107	15.3489
PACLITAXEL	EMCYT (PHARMACIA)	MDA-MB-468	12.0462	-5.9436
PACLITAXEL	SORAFENIB	MDA-MB-468	9.39867	0.767163
PACLITAXEL	NSC733504	MDA-MB-468	7.04898	-2.55562
MITOTANE	EMCYT (PHARMACIA)	MDA-MB-468	4.87905	-4.84879
IMATINIB	ERLOTINIB HYDROCHLORIDE	MDA-MB-468	4.21976	5.0125
LAPATINIB	TRISENOX	MDA-MB-468	3.92989	-9.40935
CELECOXIB	ERLOTINIB HYDROCHLORIDE	MDA-MB-468	3.0457	0.812255
CELECOXIB	NSC733504	MDA-MB-468	2.54	-4.95264
ANTIBIOTIC AY 22989	NSC733504	MDA-MB-468	2.49067	-2.352
AZD5363	ALPELISIB	MDA-MB-468	2.12034	-0.197752
TAMOXIFEN CITRATE	FULVESTRANT	MDA-MB-468	1.90089	-3.59384
MK-2206	AZD5363	MDA-MB-468	0.976929	-1.44116
RALOXIFENE	DASATINIB	MDA-MB-468	0.69847	-5.47264
391210-10-9	STATTIC	MDA-MB-468	0.634869	-5.70749
MEGESTROL ACETATE	ERLOTINIB HYDROCHLORIDE	MDA-MB-468	0.347224	-3.15426
GEFITINIB	FULVESTRANT	MDA-MB-468	-0.554984	3.01371
ERLOTINIB HYDROCHLORIDE	TRISENOX	MDA-MB-468	-0.654567	-5.72574
IMATINIB	LAPATINIB	MDA-MB-468	-1.43444	2.204
MEGESTROL ACETATE	TRISENOX	MDA-MB-468	-2.32616	-13.6543
TAMOXIFEN CITRATE	MITOTANE	MDA-MB-468	-2.67022	-0.366667
IMATINIB	EMCYT (PHARMACIA)	MDA-MB-468	-3.0613	-5.47471
NILOTINIB	EMCYT (PHARMACIA)	MDA-MB-468	-3.19778	-8.31616
CELECOXIB	NILOTINIB	MDA-MB-468	-3.36468	0.397573
PACLITAXEL	MITOTANE	MDA-MB-468	-4.5175	-4.76338
EMCYT (PHARMACIA)	TRISENOX	MDA-MB-468	-4.85692	-9.036
GEFITINIB	EMCYT (PHARMACIA)	MDA-MB-468	-5.67041	-7.10164
VANDETANIB	SORAFENIB	MDA-MB-468	-7.83669	-7.74735
PACLITAXEL	EMCYT (PHARMACIA)	T-47D	20.3208	2.21975
NSC733504	FULVESTRANT	T-47D	16.8	6.65912
AZD5363	TRAMETINIB	T-47D	15.9721	-2.43393
DASATINIB	915019-65-7	T-47D	13.7875	2.4744
ANTIBIOTIC AY 22989	EMCYT (PHARMACIA)	T-47D	10.4617	3.15308
SAPITINIB	AZD5363	T-47D	9.30439	2.1428
SELUMETINIB	DEFOROLIMUS	T-47D	8.11968	1.27377
MEGESTROL ACETATE	CELECOXIB	T-47D	7.437	0.287598
DASATINIB	SORAFENIB	T-47D	5.76164	4.78012
VANDETANIB	FULVESTRANT	T-47D	4.98278	2.65569
MEGESTROL ACETATE	ANTIBIOTIC AY 22989	T-47D	4.62206	2.33713
RUXOLITINIB	MITOTANE	T-47D	4.46622	-0.44802
VANDETANIB	NSC733504	T-47D	2.98221	3.09323
DASATINIB	FULVESTRANT	T-47D	2.57653	5.90011
AZD5363	MK-2206	T-47D	1.50328	0.962083
TAMOXIFEN CITRATE	PACLITAXEL	T-47D	0.716325	4.61594
CELECOXIB	SORAFENIB	T-47D	-0.691139	-0.888072
IMATINIB	TRISENOX	T-47D	-0.996789	-10.0938
IMATINIB	SORAFENIB	T-47D	-1.28111	1.10806
GEFITINIB	FULVESTRANT	T-47D	-1.31111	5.29989
TAMOXIFEN CITRATE	LAPATINIB	T-47D	-1.87657	2.12931
CELECOXIB	TRISENOX	T-47D	-2.36889	-8.70095
IMATINIB	ERLOTINIB HYDROCHLORIDE	T-47D	-2.66818	1.30755
IMATINIB	LAPATINIB	T-47D	-3.24014	3.90113
RALOXIFENE	MEGESTROL ACETATE	T-47D	-3.76715	-2.19388
MITOTANE	EMCYT (PHARMACIA)	T-47D	-5.04082	-0.27431
RUXOLITINIB	TRISENOX	T-47D	-5.66248	-8.34566
MEGESTROL ACETATE	FULVESTRANT	T-47D	-7.763	2.67992
AZD5363	DEFOROLIMUS	T-47D	-8.38409	-0.773358
NSC733504	SORAFENIB	T-47D	-13.4491	-0.157231
